# Supplementary material for: Quality by Design (QbD) and Design of Experiments (DOE) as a Strategy for Tuning Lipid Nanoparticle Formulations for RNA Delivery
Source: Biomedicines. 2023 Oct 11;11(10):2752. doi: 10.3390/biomedicines11102752 (PMC10604315; doi:10.3390/biomedicines11102752)
Supplement: Supplementary file 1 [file biomedicines-11-02752-s001.zip]

Archive with 1 entries (1 files):
- biomedicines-2622742-supplementary.pdf
